# Supplementary material for: Cross-ethnic meta-analysis identifies association of the GPX3-TNIP1 locus with amyotrophic lateral sclerosis
Source: Nat Commun. 2017 Sep 20;8:611. doi: 10.1038/s41467-017-00471-1 (PMC5606989; doi:10.1038/s41467-017-00471-1)
Supplement: Supplementary file 2 — Supplementary Data 1 [file 41467_2017_471_MOESM2_ESM.xlsx]

## Sheet: Supplementary Data 1
Supplementary Data 1. Association analysis summary statistics for those passing the genome-wide significant threshold (P_META < 5 x 10-8)
CHR	SNP	BP	A1	A2	MAF_EUR	BETA_EUR	SE_EUR	P_EUR	MAF_CHN	BETA_CHN	SE_CHN	P_CHN	MAF_META	BETA_META	SE_META	P_META	HetPVal
9	rs3849943	27543382	C	T	0.247955	0.0405097	0.00396593	1.71e-24	0.0566846	-0.0128193	0.0217168	0.554993	0.2418	0.0388	0.0039	2.73e-23	0.0157
9	rs2453555	27563868	G	A	0.751467	-0.0404515	0.00396249	1.81e-24	0.942336	0.0139855	0.021435	0.514103	0.7578	-0.0387	0.0039	3.41e-23	0.01251
9	rs2484319	27563755	A	C	0.750476	-0.0401952	0.00395819	3.15e-24	0.944172	0.0152899	0.0218569	0.484212	0.7566	-0.0384	0.0039	5.74e-23	0.01249
9	rs2453554	27561800	C	T	0.750626	-0.0402428	0.00395694	2.69e-24	0.942703	0.0167255	0.0214415	0.43536	0.757	-0.0384	0.0039	6.22e-23	0.00898
9	rs774357	27559835	G	A	0.75053	-0.0400232	0.00395694	4.76e-24	0.94356	0.0118012	0.0217607	0.587598	0.7567	-0.0384	0.0039	6.56e-23	0.01912
9	rs3849945	27568817	A	G	0.749838	-0.0400239	0.00396404	5.71e-24	0.943805	0.0104481	0.0217968	0.631696	0.756	-0.0384	0.0039	6.99e-23	0.02271
9	rs3849942	27543281	T	C	0.247866	0.0403254	0.00396652	2.8e-24	0.0586435	-0.0227953	0.0211534	0.281204	0.2414	0.0382	0.0039	1.2e-22	0.003359
9	rs2477523	27536894	T	A	0.750511	-0.0390592	0.00396168	6.25e-23	0.960333	0.00521371	0.0259875	0.840993	0.7553	-0.0381	0.0039	2.57e-22	0.09215
9	rs2814707	27536397	C	T	0.750399	-0.0388843	0.00395801	8.86e-23	0.959598	0.0109289	0.0255339	0.66864	0.7553	-0.0377	0.0039	5.28e-22	0.05387
9	rs2764326	27535342	T	C	0.749542	-0.0385553	0.00395793	2.01e-22	0.960333	0.00521371	0.0259875	0.840993	0.7543	-0.0376	0.0039	7.99e-22	0.09591
9	rs812858	27545467	C	T	0.758291	-0.0396497	0.00403167	7.99e-23	0.943438	0.00994303	0.0217406	0.64742	0.7644	-0.038	0.004	9.13e-22	0.02491
9	rs2453565	27551040	C	T	0.758066	-0.039618	0.00402902	8.1e-23	0.94356	0.0118012	0.0217607	0.587598	0.7642	-0.0379	0.004	1.07e-21	0.02016
9	rs700791	27545960	C	A	0.758309	-0.0396475	0.00403385	8.47e-23	0.94356	0.0115546	0.0217598	0.595414	0.7645	-0.0379	0.004	1.1e-21	0.02069
9	rs17769038	27489693	G	A	0.755422	-0.0381992	0.00398998	1.03e-21	0.964741	-5.12e-05	0.0276648	0.998525	0.7597	-0.0374	0.0039	2.64e-21	0.1723
9	rs10967972	27523082	C	G	0.752002	-0.0380067	0.00397062	1.05e-21	0.963883	0.00065151	0.0273721	0.981011	0.7564	-0.0372	0.0039	2.81e-21	0.1622
9	rs9969707	27491104	A	G	0.755266	-0.0381552	0.00398906	1.12e-21	0.964496	0.00186461	0.0275821	0.946102	0.7596	-0.0373	0.0039	3.18e-21	0.151
9	rs11789520	27574515	C	T	0.742619	-0.0383631	0.00395613	3.1e-22	0.94356	0.0120565	0.0217095	0.578651	0.7491	-0.0367	0.0039	3.71e-21	0.02232
9	rs9969832	27493063	C	T	0.75539	-0.0379593	0.0039911	1.89e-21	0.964618	0.000909548	0.0276237	0.973733	0.7597	-0.0372	0.004	5.03e-21	0.1637
9	rs3849941	27538948	A	G	0.255817	0.0379855	0.0039389	5.23e-22	0.0674584	-0.00813667	0.0200942	0.685532	0.2488	0.0363	0.0039	6.25e-21	0.0243
9	rs12554036	27509211	G	T	0.754203	-0.037814	0.00398555	2.36e-21	0.964496	0.00222084	0.0275826	0.935827	0.7585	-0.037	0.0039	6.68e-21	0.1509
9	rs80227012	27513881	A	G	0.75363	-0.0374823	0.00398264	4.89e-21	0.964863	-0.00455448	0.0277185	0.869485	0.7579	-0.0368	0.0039	9.71e-21	0.2397
9	rs10967965	27497988	A	T	0.768461	-0.0379379	0.0040991	2.14e-20	0.980044	-0.039154	0.0365958	0.284663	0.7711	-0.038	0.0041	1.2e-20	0.9737
9	rs17779457	27488092	T	G	0.746857	-0.0373548	0.00394842	3.06e-21	0.679114	-0.00777311	0.0108033	0.471824	0.7389	-0.0339	0.0037	6.67e-20	0.01012
9	rs2492812	27499627	C	A	0.748145	-0.0372301	0.00395656	4.97e-21	0.679358	-0.00877545	0.0108242	0.417522	0.74	-0.0339	0.0037	7.79e-20	0.01355
9	rs700782	27526047	C	T	0.74474	-0.0371867	0.00393232	3.18e-21	0.74094	-0.00580066	0.0115723	0.616193	0.7443	-0.0339	0.0037	7.86e-20	0.01023
9	rs895022	27484371	G	C	0.748279	-0.0371449	0.00396588	7.52e-21	0.679114	-0.0100249	0.0107898	0.352833	0.74	-0.0339	0.0037	8.12e-20	0.01832
9	rs774359	27561049	T	C	0.731531	-0.0360622	0.00386257	9.97e-21	0.941846	0.0099154	0.0214165	0.643379	0.7382	-0.0346	0.0038	8.56e-20	0.03462
9	rs2589049	27493409	C	T	0.747513	-0.0372182	0.00394934	4.35e-21	0.675318	-0.00796313	0.0107462	0.458682	0.7389	-0.0337	0.0037	8.94e-20	0.01061
9	rs2764332	27492522	T	A	0.747513	-0.0372194	0.00394934	4.33e-21	0.678991	-0.00762716	0.0108035	0.480193	0.7394	-0.0337	0.0037	9.57e-20	0.01009
9	rs2453552	27527512	T	G	0.744315	-0.0371093	0.00392929	3.58e-21	0.741063	-0.00541005	0.0115795	0.64035	0.744	-0.0338	0.0037	9.59e-20	0.009532
9	rs868857	27488906	G	A	0.747621	-0.0371772	0.00394848	4.7e-21	0.678501	-0.00753702	0.0108023	0.485349	0.7395	-0.0337	0.0037	1.06e-19	0.009963
9	rs895021	27484911	G	A	0.74808	-0.0370304	0.0039648	9.65e-21	0.678991	-0.00987469	0.0107905	0.360125	0.7399	-0.0338	0.0037	1.06e-19	0.01817
9	rs2492815	27490296	T	C	0.747608	-0.0371297	0.00394807	5.23e-21	0.679114	-0.00779397	0.0108027	0.470612	0.7395	-0.0337	0.0037	1.08e-19	0.01075
9	rs2484316	27527173	T	C	0.744508	-0.0370366	0.00393009	4.35e-21	0.741063	-0.00541005	0.0115795	0.64035	0.7442	-0.0338	0.0037	1.15e-19	0.0097
9	rs700828	27557537	T	C	0.731593	-0.0358606	0.00386438	1.7e-20	0.941846	0.00987558	0.0214629	0.645427	0.7382	-0.0344	0.0038	1.41e-19	0.03597
9	rs774356	27559721	T	C	0.731377	-0.0358088	0.00386373	1.9e-20	0.9405	0.00814904	0.0212648	0.701558	0.7381	-0.0344	0.0038	1.43e-19	0.04197
9	rs2440620	27497621	T	C	0.747021	-0.0368949	0.0039472	9.01e-21	0.680338	-0.00846584	0.0108309	0.434426	0.7392	-0.0336	0.0037	1.43e-19	0.01366
9	rs73440960	27578647	C	A	0.769402	-0.0378915	0.00409661	2.26e-20	0.936582	0.00308696	0.0206375	0.881096	0.7757	-0.0363	0.004	1.52e-19	0.05146
9	rs2764331	27492934	C	T	0.747585	-0.036971	0.00394936	7.88e-21	0.678991	-0.00762716	0.0108035	0.480193	0.7395	-0.0335	0.0037	1.65e-19	0.01074
9	rs774349	27521908	T	A	0.744302	-0.0367703	0.0039305	8.35e-21	0.742287	-0.00604951	0.011575	0.601227	0.7441	-0.0336	0.0037	1.77e-19	0.01197
9	rs12115670	27486172	C	G	0.747532	-0.0367986	0.00395968	1.5e-20	0.678624	-0.00937548	0.010799	0.385295	0.7394	-0.0335	0.0037	1.81e-19	0.01712
9	rs2246591	27507804	A	G	0.745576	-0.0365247	0.00394007	1.86e-20	0.678746	-0.00943968	0.0108142	0.382718	0.7377	-0.0334	0.0037	2.08e-19	0.01861
9	rs7019351	27491262	A	C	0.26364	0.0361498	0.00389656	1.74e-20	0.321743	0.0078187	0.0108087	0.469451	0.2703	0.0329	0.0037	2.89e-19	0.01367
9	rs9408120	27509635	G	A	0.745598	-0.0362964	0.00393874	3.11e-20	0.678991	-0.00975551	0.010813	0.36695	0.7378	-0.0332	0.0037	3.03e-19	0.02109
9	rs2477520	27509870	G	A	0.745596	-0.0362923	0.00393865	3.13e-20	0.678991	-0.00975551	0.010813	0.36695	0.7378	-0.0332	0.0037	3.06e-19	0.02111
9	rs2492823	27502005	A	G	0.745343	-0.0366388	0.00394243	1.49e-20	0.674461	-0.00669436	0.0107757	0.534437	0.737	-0.0331	0.0037	3.85e-19	0.009062
9	rs2492818	27505639	A	G	0.745758	-0.0364682	0.00394409	2.32e-20	0.676787	-0.00787478	0.0107932	0.465632	0.7376	-0.0331	0.0037	4.07e-19	0.01284
9	rs2477521	27509945	A	G	0.745595	-0.036291	0.00393862	3.14e-20	0.683643	-0.00764444	0.0108947	0.482889	0.7384	-0.033	0.0037	5.4e-19	0.01341
9	rs2492821	27503506	T	A	0.745643	-0.0366278	0.00394389	1.58e-20	0.674339	-0.00486994	0.0107731	0.651235	0.7372	-0.0329	0.0037	6.89e-19	0.005636
9	rs2783009	27514584	T	C	0.745485	-0.0363848	0.00393825	2.49e-20	0.737512	-0.00364336	0.0114935	0.751248	0.7446	-0.0329	0.0037	9.34e-19	0.007041
9	rs814030	27515194	G	C	0.745482	-0.0363739	0.00393815	2.55e-20	0.737512	-0.00364336	0.0114935	0.751248	0.7446	-0.0329	0.0037	9.54e-19	0.00706
9	rs700795	27520508	A	G	0.745963	-0.0360503	0.00394014	5.72e-20	0.742287	-0.00604951	0.011575	0.601227	0.7456	-0.0329	0.0037	1.05e-18	0.01414
9	rs3849939	27525221	G	C	0.262639	0.035725	0.00389972	5.15e-20	0.259672	0.00496669	0.0115783	0.667949	0.2623	0.0326	0.0037	1.16e-18	0.01182
9	rs2814709	27513298	G	A	0.745769	-0.0362808	0.00393967	3.29e-20	0.736533	-0.00327477	0.0114937	0.775707	0.7448	-0.0328	0.0037	1.32e-18	0.006597
9	rs2440619	27514323	G	A	0.745248	-0.036528	0.00393834	1.78e-20	0.732615	-0.00105018	0.0114282	0.926782	0.7439	-0.0328	0.0037	1.38e-18	0.003335
9	rs868856	27489251	A	G	0.29721	0.0304451	0.00374734	4.49e-16	0.323457	0.00938009	0.0108035	0.385261	0.3	0.0282	0.0035	1.72e-15	0.06545
9	rs10812603	27494674	G	T	0.29804	0.030287	0.00374679	6.3e-16	0.326763	0.0102132	0.010774	0.343158	0.3011	0.0281	0.0035	1.92e-15	0.07844
9	rs7041409	27487221	T	C	0.296986	0.0304237	0.00375294	5.2e-16	0.323825	0.00886961	0.0107938	0.411229	0.2999	0.0281	0.0035	2.25e-15	0.05928
9	rs10812604	27496661	T	G	0.297539	0.0303808	0.00374853	5.29e-16	0.323947	0.00871857	0.0107998	0.419501	0.3004	0.0281	0.0035	2.35e-15	0.05811
9	rs2484314	27511284	T	G	0.711928	-0.0304608	0.00378179	7.97e-16	0.676175	-0.0104231	0.0107964	0.334333	0.708	-0.0283	0.0036	2.36e-15	0.07984
9	rs1537712	27508489	C	T	0.71235	-0.0303629	0.0037835	1.01e-15	0.67691	-0.0107989	0.0108023	0.317464	0.7085	-0.0282	0.0036	2.69e-15	0.0874
9	rs10435784	27490332	T	G	0.297213	0.0302402	0.00374747	7.06e-16	0.323702	0.00903841	0.0107985	0.402589	0.3001	0.028	0.0035	2.84e-15	0.06361
9	rs7019847	27491397	G	A	0.297411	0.0301794	0.00374806	8.14e-16	0.323702	0.00903841	0.0107985	0.402589	0.3002	0.0279	0.0035	3.24e-15	0.06438
9	rs7046653	27490967	A	G	0.297357	0.0301513	0.00374572	8.31e-16	0.323702	0.00903841	0.0107985	0.402589	0.3002	0.0279	0.0035	3.29e-15	0.06472
9	rs2492817	27511151	A	G	0.71202	-0.0302034	0.00378179	1.39e-15	0.6774	-0.0109418	0.0108061	0.31127	0.7082	-0.0281	0.0036	3.47e-15	0.09249
9	rs7864595	27495572	C	A	0.297847	0.0301678	0.00374755	8.28e-16	0.323947	0.00871857	0.0107998	0.419501	0.3007	0.0279	0.0035	3.55e-15	0.06061
9	rs1319236	27507209	G	A	0.298817	0.0297562	0.0037471	2e-15	0.325539	0.00979393	0.0107917	0.364118	0.3017	0.0276	0.0035	6.22e-15	0.08056
9	rs7036117	27507836	C	T	0.298757	0.0296875	0.00374584	2.27e-15	0.324559	0.00994645	0.0107996	0.357048	0.3015	0.0276	0.0035	6.72e-15	0.08417
9	rs1845699	27511593	A	T	0.299263	0.029098	0.00375293	8.95e-15	0.334721	0.015249	0.0106975	0.15402	0.3031	0.0276	0.0035	6.8e-15	0.2219
9	rs10738774	27506051	G	A	0.299037	0.0297512	0.0037467	2.01e-15	0.326028	0.00908673	0.0107887	0.399652	0.3019	0.0275	0.0035	7.4e-15	0.07039
9	rs774355	27515794	G	T	0.712029	-0.0303761	0.00378254	9.7e-16	0.735676	-0.0051811	0.0114665	0.65138	0.7143	-0.0279	0.0036	7.98e-15	0.03692
9	rs2814708	27513716	G	C	0.711924	-0.0303204	0.00378198	1.08e-15	0.735553	-0.00495894	0.0114665	0.665397	0.7142	-0.0278	0.0036	9.26e-15	0.03569
9	rs774352	27516590	T	C	0.711879	-0.0302166	0.00378083	1.33e-15	0.735676	-0.0051811	0.0114665	0.65138	0.7142	-0.0278	0.0036	1.06e-14	0.03812
9	rs774354	27515967	A	G	0.711896	-0.0302017	0.00378123	1.38e-15	0.735676	-0.0051811	0.0114665	0.65138	0.7142	-0.0277	0.0036	1.1e-14	0.03824
9	rs774353	27516436	C	G	0.711875	-0.0301791	0.00378035	1.43e-15	0.735676	-0.0051811	0.0114665	0.65138	0.7142	-0.0277	0.0036	1.13e-14	0.03841
9	rs774351	27516640	A	C	0.711868	-0.0300346	0.00377967	1.92e-15	0.735309	-0.00581147	0.011453	0.611861	0.7142	-0.0277	0.0036	1.31e-14	0.04459
9	rs3849938	27517635	G	C	0.298803	0.0293778	0.00374424	4.29e-15	0.2631	0.00645059	0.0115044	0.574998	0.2954	0.0272	0.0036	2.27e-14	0.05808
9	rs10738775	27514318	T	A	0.29875	0.0295156	0.00374467	3.22e-15	0.265304	0.00500334	0.0114673	0.662608	0.2955	0.0272	0.0036	2.38e-14	0.04216
9	rs4609281	27514962	G	T	0.298802	0.0294699	0.00374416	3.52e-15	0.265304	0.00500334	0.0114673	0.662608	0.2956	0.0271	0.0036	2.58e-14	0.04254
9	rs10812605	27510360	C	T	0.366385	0.0245028	0.00355901	5.79e-12	0.417116	0.0142912	0.0102655	0.163874	0.3718	0.0234	0.0034	3.38e-12	0.3473
9	rs7864502	27583128	G	C	0.858902	-0.0356944	0.0050963	2.49e-12	0.916993	-0.00482189	0.018105	0.789985	0.8632	-0.0334	0.0049	9.48e-12	0.1007
9	rs2492816	27565105	G	A	0.527839	-0.0229595	0.00342493	2.03e-11	0.633937	-0.00752779	0.0105154	0.474066	0.538	-0.0215	0.0033	4.23e-11	0.1629
9	rs2453556	27586162	A	G	0.581005	-0.0230229	0.00346846	3.18e-11	0.548359	-0.00851003	0.0101651	0.402493	0.5776	-0.0215	0.0033	5.66e-11	0.1766
9	rs773720	27586615	G	A	0.58313	-0.0227869	0.00348639	6.32e-11	0.548604	-0.00880279	0.0101653	0.386512	0.5795	-0.0213	0.0033	1.02e-10	0.1932
9	rs10511816	27468461	C	A	0.583616	-0.0238008	0.00351261	1.24e-11	0.893732	0.0153161	0.0165627	0.355102	0.597	-0.0221	0.0034	1.22e-10	0.02087
9	rs10812611	27542261	C	T	0.485697	0.0224488	0.00342549	5.62e-11	0.370593	0.00684944	0.0104622	0.51267	0.4746	0.0209	0.0033	1.26e-10	0.1565
9	rs10812609	27530467	C	G	0.480402	0.0219015	0.00342696	1.65e-10	0.372919	0.011441	0.0105238	0.276966	0.4701	0.0209	0.0033	1.42e-10	0.3446
9	rs10967976	27544943	G	A	0.481295	0.0222153	0.00342755	9.09e-11	0.370348	0.00722217	0.0104594	0.48988	0.4705	0.0208	0.0033	1.84e-10	0.1731
9	rs10967973	27525751	A	G	0.480095	0.0217315	0.00342768	2.3e-10	0.371817	0.0105979	0.0105024	0.312928	0.4697	0.0207	0.0033	2.3e-10	0.3136
9	rs3202601	27529820	G	A	0.480663	0.021812	0.00342648	1.94e-10	0.368756	0.00936599	0.0105267	0.373608	0.4699	0.0206	0.0033	2.48e-10	0.2609
19	rs12608932	17752689	A	C	0.647048	-0.0227481	0.00360193	2.69e-10	0.327498	-0.0110539	0.0105427	0.294413	0.6136	-0.0215	0.0034	2.7e-10	0.2939
17	rs35714695	26719788	G	A	0.823964	0.029513	0.00455194	8.96e-11	0.94907	-0.00752512	0.0229143	0.742607	0.8287	0.0281	0.0045	3.07e-10	0.1129
17	rs739439	26723822	C	T	0.817782	0.0288007	0.00447109	1.18e-10	0.94858	-0.00428769	0.022763	0.850593	0.8226	0.0276	0.0044	3.29e-10	0.1538
9	rs3736319	27529863	C	T	0.481193	0.0216721	0.00342631	2.53e-10	0.38357	0.00901036	0.0104602	0.389019	0.4717	0.0204	0.0033	3.41e-10	0.25
9	rs4879540	27527479	A	T	0.480327	0.0215774	0.00342673	3.04e-10	0.372184	0.00963366	0.0105046	0.359095	0.4699	0.0204	0.0033	3.59e-10	0.2797
9	rs10812610	27533984	C	A	0.503553	0.0210676	0.00343502	8.61e-10	0.373286	0.0103468	0.0105117	0.324963	0.491	0.02	0.0033	8.49e-10	0.3323
9	rs4879541	27533452	T	C	0.503447	0.0210767	0.00343512	8.48e-10	0.372307	0.0101805	0.0105019	0.33235	0.4908	0.02	0.0033	8.63e-10	0.3241
9	rs12345062	27578077	G	A	0.528829	-0.0213411	0.00344014	5.52e-10	0.819172	-0.00235885	0.0131117	0.857228	0.5475	-0.0201	0.0033	1.48e-09	0.1614
9	rs11795154	27577611	A	G	0.513687	-0.0209223	0.00343578	1.13e-09	0.820519	-0.00250718	0.0131597	0.848902	0.5333	-0.0197	0.0033	2.85e-09	0.1757
9	rs12551344	27466817	G	C	0.59477	-0.0229988	0.00368018	4.12e-10	0.893119	0.0130211	0.0164952	0.429886	0.6089	-0.0213	0.0036	3.08e-09	0.03307
17	rs34660379	26710570	G	A	0.837912	0.0290011	0.0046961	6.59e-10	0.949559	-0.0158159	0.0230029	0.491729	0.8424	0.0272	0.0046	3.36e-09	0.05627
9	rs2814706	27581249	G	A	0.517528	-0.0205251	0.00343633	2.33e-09	0.562439	-0.00721497	0.010242	0.481153	0.5221	-0.0192	0.0033	3.94e-09	0.2179
9	rs2783010	27581239	T	C	0.516968	-0.0204319	0.00343522	2.72e-09	0.561827	-0.00636097	0.01023	0.534077	0.5215	-0.019	0.0033	5.34e-09	0.1923
9	rs2120721	27566141	G	C	0.480028	0.0215292	0.00343835	3.81e-10	0.157199	-0.0142788	0.0138243	0.301661	0.4612	0.0194	0.0033	5.64e-09	0.01195
9	rs4879515	27482235	C	T	0.528934	-0.0214585	0.00345266	5.13e-10	0.341087	0.006637	0.010617	0.531888	0.511	-0.0188	0.0033	1.08e-08	0.01185
5	rs10463311	150410835	C	T	0.250915	0.0201287	0.00396367	3.81e-07	0.457272	0.0271184	0.010314	0.00855696	0.2775	0.021	0.0037	1.32e-08	0.527
9	rs4879524	27495362	A	T	0.584913	0.0220941	0.00354976	4.84e-10	0.473923	-0.00643831	0.0100285	0.520872	0.5726	0.0189	0.0033	1.58e-08	0.007317
9	rs7469146	27541041	C	T	0.527272	0.0194851	0.00343568	1.42e-08	0.371572	0.00861675	0.0104668	0.410369	0.5121	0.0184	0.0033	1.65e-08	0.3239
9	rs10757664	27528294	T	C	0.519474	0.0191115	0.00343553	2.65e-08	0.373164	0.0109394	0.0104985	0.297413	0.5053	0.0183	0.0033	2.01e-08	0.4594
9	rs903603	27529316	G	A	0.522386	0.0189309	0.00343099	3.44e-08	0.37096	0.0118221	0.0105201	0.261114	0.5078	0.0182	0.0033	2.22e-08	0.5206
3	rs616147	39534481	A	G	0.285674	0.0216478	0.00381824	1.43e-08	0.635284	0.00779915	0.0104808	0.456794	0.3266	0.02	0.0036	2.38e-08	0.2144
3	rs1768208	39523003	T	C	0.28558	0.0214487	0.00380739	1.77e-08	0.636263	0.00809058	0.0104978	0.44089	0.3263	0.0199	0.0036	2.72e-08	0.2316
5	rs7727034	150415477	C	G	0.251072	0.0199493	0.00396714	4.94e-07	0.451763	0.0233851	0.0103139	0.0233697	0.2769	0.0204	0.0037	3.64e-08	0.7559
9	rs78752429	27466680	C	T	0.575966	-0.0212762	0.00368217	7.55e-09	0.896915	0.0129286	0.0167241	0.43949	0.5908	-0.0197	0.0036	4.33e-08	0.04578
9	rs2453557	27575463	T	C	0.468052	-0.0191077	0.00345679	3.25e-08	0.557786	-0.00692732	0.0102239	0.498049	0.4773	-0.0179	0.0033	4.94e-08	0.2591
9	rs7873548	27467763	G	A	0.445505	-0.0189698	0.00358796	1.24e-07	0.648874	-0.0147105	0.0106124	0.165699	0.4664	-0.0185	0.0034	4.97e-08	0.7038
