# Supplementary material for: Cross-ethnic meta-analysis identifies association of the GPX3-TNIP1 locus with amyotrophic lateral sclerosis
Source: Nat Commun. 2017 Sep 20;8:611. doi: 10.1038/s41467-017-00471-1 (PMC5606989; doi:10.1038/s41467-017-00471-1)
Supplement: Supplementary file 3 — Supplementary Data 2 [file 41467_2017_471_MOESM3_ESM.xlsx]

## Sheet: Supplementary Data 2
Supplementary Data 2. SMR analysis results (p_SMR < 0.001)
ProbeID	ProbeChr	Gene	Probe_bp	SNP	SNP_Chr	SNP_bp	A1	A2	Freq	b_GWAS	se_GWAS	p_GWAS	b_eQTL	se_eQTL	p_eQTL	b_SMR	se_SMR	p_SMR	p_HET	n_SNP	Analysis
ILMN_1725620	17	GGNBP2	34946022	rs9906189	17	34905408	G	A	0.385763	-0.0149	0.0033	4.58e-06	-0.406847	0.018595	4.06559e-106	0.036623	0.008282	9.78023e-06	0.292311	52	Chinese/European Meta-analysis
ILMN_1666742	9	C9ORF72	27567098	rs7469146	9	27541041	T	C	0.628425	-0.0184	0.0033	1.649e-08	-0.135579	0.019334	2.34073e-12	0.135714	0.031096	1.27522e-05	0.000938017	76	Chinese/European Meta-analysis
ILMN_1705247	10	ACSL5	114188046	rs12255316	10	114148689	C	T	0.508684	0.0136	0.0032	2.711e-05	0.435781	0.018463	3.55633e-123	0.031208	0.007461	2.88022e-05	0.962963	163	Chinese/European Meta-analysis
ILMN_1812478	17	ZNHIT3	34851407	rs2306589	17	34848874	T	C	0.387965	-0.0144	0.0033	9.751e-06	-0.269658	0.019071	2.16076e-45	0.053401	0.012807	3.05138e-05	0.705196	44	Chinese/European Meta-analysis
ILMN_1800634	16	NME4	450501	rs11248932	16	448561	T	A	0.182363	-0.0158	0.0038	3.174e-05	0.379868	0.020362	1.12513e-77	-0.041593	0.010249	4.94258e-05	0.00070249	82	Chinese/European Meta-analysis
ILMN_1741881	9	C9ORF72	27547134	rs10967981	9	27552193	C	T	0.532534	-0.0144	0.0035	4.446e-05	-0.475566	0.020049	2.24838e-124	0.03028	0.00747	5.04016e-05	1.55381e-12	129	Chinese/European Meta-analysis
ILMN_2370882	10	ACSL5	114187450	rs11195940	10	114147034	T	C	0.508684	0.0137	0.0032	2.572e-05	0.217674	0.019176	7.28393e-30	0.062938	0.015712	6.18026e-05	0.925586	156	Chinese/European Meta-analysis
ILMN_1733811	17	JUP	39911159	rs1319763	17	39991790	C	T	0.169398	-0.0154	0.0038	5.58e-05	0.800704	0.030521	1.06941e-151	-0.019233	0.004802	6.19843e-05	0.0575937	39	Chinese/European Meta-analysis
ILMN_1750511	17	NT5C3L	39981624	rs4796713	17	39987361	G	A	0.180406	-0.0151	0.0038	7.426e-05	0.956125	0.018047	0	-0.015793	0.003986	7.41524e-05	0.480653	84	Chinese/European Meta-analysis
ILMN_1671932	22	SAMM50	44392247	rs6006595	22	44368039	C	T	0.074242	0.0203	0.0053	0.0001148	-0.99504	0.028008	1.89424e-276	-0.020401	0.005357	0.000140027	0.45808	153	Chinese/European Meta-analysis
ILMN_2366864	17	JUP	39911612	rs1319763	17	39991790	C	T	0.169398	-0.0154	0.0038	5.58e-05	0.35155	0.032078	5.99042e-28	-0.043806	0.011525	0.000144071	0.142211	10	Chinese/European Meta-analysis
ILMN_1680353	17	NSF	44834655	rs183211	17	44788310	A	G	0.66047	-0.0155	0.0038	3.942e-05	0.222629	0.023046	4.44852e-22	-0.069623	0.018528	0.00017148	0.38466	56	Chinese/European Meta-analysis
ILMN_1752927	10	KIAA1600	116624212	rs4752322	10	116613258	A	C	0.688601	0.0129	0.0033	8.803e-05	0.250085	0.0191	3.59859e-39	0.051582	0.013771	0.000179882	0.932925	217	Chinese/European Meta-analysis
ILMN_1913759	14	HS.156892	92507776	rs2896190	14	92495536	G	A	0.311155	0.0144	0.0038	0.00013	0.430499	0.021885	3.79206e-86	0.03345	0.008989	0.000198389	0.389553	186	Chinese/European Meta-analysis
ILMN_1913759	14	HS.156892	92507776	rs2896190	14	92495536	G	A	0.311155	0.0144	0.0038	0.00013	0.430499	0.021885	3.79206e-86	0.03345	0.008989	0.000198389	0.389553	186	Chinese/European Meta-analysis
ILMN_1753286	17	MYO19	34870353	rs9906189	17	34905408	G	A	0.385763	-0.0149	0.0033	4.58e-06	0.124011	0.01934	1.43514e-10	-0.120151	0.032546	0.000222736	0.586043	26	Chinese/European Meta-analysis
ILMN_2412294	15	GNB5	52414261	rs12899030	15	52407184	G	C	0.224437	-0.0171	0.0045	0.0001257	-0.334473	0.026876	1.48441e-35	0.051125	0.014067	0.000278675	0.579484	63	Chinese/European Meta-analysis
ILMN_1764709	20	MAFB	39314834	rs2902941	20	39091514	G	A	0.263821	-0.0135	0.0035	0.0001041	0.184812	0.020289	8.30257e-20	-0.073047	0.020566	0.000382541	0.00354499	66	Chinese/European Meta-analysis
ILMN_1763745	5	FLJ14166	159680270	rs7379159	5	159676837	A	C	0.116561	-0.018	0.005	0.0003466	0.377905	0.02925	3.47758e-38	-0.047631	0.013735	0.000524559	0.857688	42	Chinese/European Meta-analysis
ILMN_1726666	5	GPX3	150408491	rs12518386	5	150438085	A	G	0.164384	0.014	0.0039	0.000325	0.275441	0.02176	1.00695e-36	0.050828	0.014717	0.000553246	0.153856	125	Chinese/European Meta-analysis
ILMN_1749014	17	ACLY	40023753	rs12937036	17	40044468	A	T	0.171844	-0.0177	0.0045	8.121e-05	-0.186822	0.026399	1.47551e-12	0.094742	0.027558	0.000586067	0.316991	11	Chinese/European Meta-analysis
ILMN_1803194	17	GALK1	73754051	rs1047743	17	73790093	G	C	0.536693	-0.0123	0.0035	0.0003641	-0.315218	0.020197	6.49695e-55	0.039021	0.011381	0.000607046	0.592686	95	Chinese/European Meta-analysis
ILMN_1702636	18	TUBB6	12308754	rs12607321	18	12316779	C	T	0.193249	0.0176	0.005	0.0003857	0.458923	0.030632	9.69047e-51	0.038351	0.011192	0.000610993	0.058234	73	Chinese/European Meta-analysis
ILMN_1755411	12	RBMS2	56983375	rs4759247	12	56918834	G	T	0.615949	0.0115	0.0033	0.0004232	-0.335065	0.018863	1.364e-70	-0.034322	0.010037	0.000626991	0.000962361	123	Chinese/European Meta-analysis
ILMN_1703650	5	TNIP1	150409698	rs12518386	5	150438085	A	G	0.164384	0.014	0.0039	0.000325	-0.221529	0.021875	4.19826e-24	-0.063197	0.018678	0.000715787	0.067917	52	Chinese/European Meta-analysis
ILMN_1736888	5	SAR1B	133942378	rs10041454	5	134065932	A	T	0.661204	-0.0129	0.0036	0.0003629	0.207713	0.021817	1.72011e-21	-0.062105	0.018518	0.000797493	0.346128	59	Chinese/European Meta-analysis
ILMN_1756572	4	COQ2	84185172	rs4693597	4	84189914	C	T	0.132583	-0.0125	0.0037	0.0007778	0.402089	0.020643	1.66565e-84	-0.031088	0.009339	0.000872575	0.0421032	55	Chinese/European Meta-analysis
ILMN_1725620	17	GGNBP2	34946022	rs9906189	17	34905408	G	A	0.385763	-0.016055	0.003425	2.75724e-06	-0.406847	0.018595	4.06559e-106	0.039462	0.008609	4.55992e-06	0.326539	52	European
ILMN_1666742	9	C9ORF72	27567098	rs7469146	9	27541041	T	C	0.628425	-0.019485	0.003436	1.41629e-08	-0.135579	0.019334	2.34073e-12	0.143718	0.032591	1.03503e-05	0.000714834	76	European
ILMN_1750511	17	NT5C3L	39981624	rs4796713	17	39987361	G	A	0.180406	-0.017412	0.003984	1.23868e-05	0.956125	0.018047	0	-0.018211	0.004181	1.32536e-05	0.639324	84	European
ILMN_1733811	17	JUP	39911159	rs1319763	17	39991790	C	T	0.169398	-0.01721	0.00398	1.53013e-05	0.800704	0.030521	1.06941e-151	-0.021493	0.005037	1.98348e-05	0.0446938	39	European
ILMN_1812478	17	ZNHIT3	34851407	rs2306589	17	34848874	T	C	0.387965	-0.015247	0.003431	8.8101e-06	-0.269658	0.019071	2.16076e-45	0.056544	0.013336	2.23542e-05	0.816894	44	European
ILMN_1741881	9	C9ORF72	27547134	rs10967981	9	27552193	C	T	0.532534	-0.016056	0.003763	1.98007e-05	-0.475566	0.020049	2.24838e-124	0.033763	0.008039	2.67244e-05	1.9224e-13	129	European
ILMN_2366864	17	JUP	39911612	rs1319763	17	39991790	C	T	0.169398	-0.01721	0.00398	1.53013e-05	0.35155	0.032078	5.99042e-28	-0.048954	0.01217	5.75822e-05	0.195484	10	European
ILMN_1752927	10	KIAA1600	116624212	rs4752322	10	116613258	A	C	0.688601	0.01415	0.003438	3.8667e-05	0.250085	0.0191	3.59859e-39	0.056581	0.014412	8.6392e-05	0.915864	217	European
ILMN_1800634	16	NME4	450501	rs11248932	16	448561	T	A	0.182363	-0.0155	0.003951	8.76186e-05	0.379868	0.020362	1.12513e-77	-0.040803	0.01063	0.000123733	0.000679238	82	European
ILMN_1753286	17	MYO19	34870353	rs9906189	17	34905408	G	A	0.385763	-0.016055	0.003425	2.75724e-06	0.124011	0.01934	1.43514e-10	-0.129466	0.03421	0.000154023	0.658173	26	European
ILMN_2412294	15	GNB5	52414261	rs12899030	15	52407184	G	C	0.224437	-0.018975	0.004795	7.57708e-05	-0.334473	0.026876	1.48441e-35	0.056732	0.015043	0.000162379	0.588169	63	European
ILMN_1913759	14	HS.156892	92507776	rs2896190	14	92495536	G	A	0.311155	0.015441	0.004023	0.000123904	0.430499	0.021885	3.79206e-86	0.035867	0.009521	0.000165066	0.293501	187	European
ILMN_1671932	22	SAMM50	44392247	rs6006595	22	44368039	C	T	0.074242	0.020587	0.005464	0.000164471	-0.99504	0.028008	1.89424e-276	-0.02069	0.005522	0.000178884	0.317473	153	European
ILMN_1803194	17	GALK1	73754051	rs1047743	17	73790093	G	C	0.536693	-0.014178	0.003676	0.000114866	-0.315218	0.020197	6.49695e-55	0.044977	0.012012	0.000180968	0.646838	95	European
ILMN_1680353	17	NSF	44834655	rs183211	17	44788310	A	G	0.66047	-0.016245	0.004018	5.28333e-05	0.222629	0.023046	4.44852e-22	-0.072968	0.019566	0.00019199	0.587282	56	European
ILMN_1749014	17	ACLY	40023753	rs12937036	17	40044468	A	T	0.171844	-0.020041	0.004774	2.68961e-05	-0.186822	0.026399	1.47551e-12	0.107275	0.02971	0.000305375	0.323188	11	European
ILMN_1726666	5	GPX3	150408491	rs12518386	5	150438085	A	G	0.164384	0.014591	0.004056	0.000321092	0.275441	0.02176	1.00695e-36	0.052974	0.015308	0.000538969	0.614675	125	European
ILMN_2295252	9	C9ORF72	27546931	rs13691	9	27546890	A	G	0.529477	-0.014487	0.004073	0.000375244	-0.288329	0.022259	2.25342e-38	0.050244	0.014649	0.000603698	5.88967e-10	125	European
ILMN_1703650	5	TNIP1	150409698	rs12518386	5	150438085	A	G	0.164384	0.014591	0.004056	0.000321092	-0.221529	0.021875	4.19826e-24	-0.065866	0.019429	0.000698712	0.118844	52	European
ILMN_1756572	4	COQ2	84185172	rs4693597	4	84189914	C	T	0.132583	-0.013073	0.003827	0.000635775	0.402089	0.020643	1.66565e-84	-0.032513	0.009664	0.000766737	0.042371	55	European
ILMN_1676924	1	CD247	167400007	rs1214596	1	167427170	A	T	0.092221	-0.012237	0.003564	0.000595546	0.247231	0.019667	3.05412e-36	-0.049497	0.014943	0.000925332	0.21518	78	European
